# Supplementary material for: Low-Power AlGaN/GaN Triangular Microcantilever for Air Flow Detection
Source: Sensors (Basel). 2023 Aug 28;23(17):7465. doi: 10.3390/s23177465 (PMC10490568; doi:10.3390/s23177465)
Supplement: Supplementary file 1 [file sensors-23-07465-s001.zip]

Archive with 1 entries (1 files):
- sensors-2503627-supplementary.pdf
